# Supplementary material for: Statistical analysis of a Bayesian classifier based on the expression of miRNAs
Source: BMC Bioinformatics. 2015 Sep 4;16:287. doi: 10.1186/s12859-015-0715-9 (PMC4559882; doi:10.1186/s12859-015-0715-9)
Supplement: Supplementary file 1 — The datasets are available as Supplementary Material. (TXT 12.8 KB) [file 12859_2015_715_MOESM1_ESM.txt]

# ADC:	Adenocarcinomas
# SQC:	Squamous Cell Carcinomas

#################################
# Basic Data Set		#
# (used throughout the paper)	#
#################################

#Target	Sample	Cycle	Diagnosis
U6	1	27.41	ADC
U6	1	27.48	ADC
U6	1	27.38	ADC
miR21	1	19.83	ADC
miR21	1	19.54	ADC
miR21	1	19.73	ADC
miR205	1	27.06	ADC
miR205	1	26.82	ADC
miR205	1	27.16	ADC
U6	2	24.36	ADC
U6	2	23.87	ADC
U6	2	23.94	ADC
miR21	2	18.62	ADC
miR21	2	18.45	ADC
miR21	2	18.25	ADC
miR205	2	26.39	ADC
miR205	2	26.41	ADC
miR205	2	26.19	ADC
U6	3	22.18	ADC
U6	3	22.12	ADC
U6	3	22.26	ADC
miR21	3	19.78	ADC
miR21	3	19.28	ADC
miR21	3	19.26	ADC
miR205	3	25.87	ADC
miR205	3	25.97	ADC
miR205	3	25.99	ADC
U6	4	25.26	ADC
U6	4	25.2	ADC
U6	4	25.24	ADC
miR21	4	18.79	ADC
miR21	4	18.86	ADC
miR21	4	18.87	ADC
miR205	4	27.16	ADC
miR205	4	27.02	ADC
miR205	4	27.7	ADC
U6	5	24.68	ADC
U6	5	24.68	ADC
U6	5	25.19	ADC
miR21	5	19.37	ADC
miR21	5	19.28	ADC
miR21	5	19.47	ADC
miR205	5	27.32	ADC
miR205	5	27.53	ADC
miR205	5	27.35	ADC
U6	6	23.02	ADC
U6	6	23.03	ADC
U6	6	23.02	ADC
miR21	6	18.46	ADC
miR21	6	18.04	ADC
miR21	6	18.11	ADC
miR205	6	26.49	ADC
miR205	6	25.94	ADC
miR205	6	25.96	ADC
U6	7	25.45	ADC
U6	7	25.67	ADC
U6	7	25.82	ADC
miR21	7	18.14	ADC
miR21	7	17.97	ADC
miR21	7	18.12	ADC
miR205	7	28.67	ADC
miR205	7	29.28	ADC
miR205	7	29.11	ADC
U6	8	24.55	ADC
U6	8	24.62	ADC
U6	8	24.59	ADC
miR21	8	17.67	ADC
miR21	8	17.79	ADC
miR21	8	18.08	ADC
miR205	8	28.24	ADC
miR205	8	28.49	ADC
miR205	8	28.43	ADC
U6	9	24.79	ADC
U6	9	24.7	ADC
miR21	9	17.21	ADC
miR21	9	16.96	ADC
miR205	9	19.67	ADC
miR205	9	19.61	ADC
U6	12	25.03	ADC
U6	12	24.73	ADC
U6	12	25.24	ADC
miR21	12	16.96	ADC
miR21	12	16.94	ADC
miR21	12	17.03	ADC
miR205	12	23.88	ADC
miR205	12	23.94	ADC
miR205	12	23.95	ADC
U6	13	26.42	ADC
U6	13	26.76	ADC
U6	13	26.53	ADC
miR21	13	17.42	ADC
miR21	13	17.32	ADC
miR21	13	17.55	ADC
miR205	13	24.97	ADC
miR205	13	25.48	ADC
miR205	13	25.48	ADC
U6	15	25.41	ADC
U6	15	25.35	ADC
U6	15	25.34	ADC
miR21	15	17.43	ADC
miR21	15	17.48	ADC
miR21	15	17.59	ADC
miR205	15	29.33	ADC
U6	16	24.41	ADC
U6	16	24.5	ADC
U6	16	23.79	ADC
miR21	16	17.58	ADC
miR21	16	17.81	ADC
miR21	16	17.73	ADC
miR205	16	29.73	ADC
miR205	16	30.17	ADC
miR205	16	30.26	ADC
U6	17	25.74	ADC
U6	17	25.49	ADC
U6	17	25.62	ADC
miR21	17	19.56	ADC
miR21	17	19.57	ADC
miR21	17	19.55	ADC
miR205	17	26.65	ADC
miR205	17	26.44	ADC
miR205	17	25.83	ADC
U6	18	24.85	ADC
U6	18	24.88	ADC
U6	18	24.89	ADC
miR21	18	17.84	ADC
miR21	18	17.76	ADC
miR21	18	18.19	ADC
miR205	18	22.66	ADC
miR205	18	22.06	ADC
miR205	18	22.27	ADC
U6	19	24.54	ADC
U6	19	24.27	ADC
U6	19	24.23	ADC
miR21	19	19.09	ADC
miR21	19	18.91	ADC
miR21	19	18.82	ADC
miR205	19	24.98	ADC
miR205	19	24.47	ADC
miR205	19	23.9	ADC
U6	20	27.99	ADC
U6	20	27.9	ADC
U6	20	27.96	ADC
miR21	20	20.27	ADC
miR21	20	19.97	ADC
miR21	20	20.06	ADC
miR205	20	28.57	ADC
miR205	20	28.15	ADC
miR205	20	28.11	ADC
U6	21	23.77	ADC
U6	21	24.25	ADC
U6	21	24.88	ADC
miR21	21	18.07	ADC
miR21	21	17.77	ADC
miR21	21	17.89	ADC
miR205	21	25.45	ADC
miR205	21	25.5	ADC
miR205	21	25.47	ADC
U6	22	24.03	ADC
U6	22	24.97	ADC
U6	22	24.13	ADC
miR21	22	16.49	ADC
miR21	22	16.17	ADC
miR21	22	16.08	ADC
miR205	22	25.14	ADC
miR205	22	24.81	ADC
miR205	22	25.03	ADC
U6	23	24.27	ADC
U6	23	24.76	ADC
U6	23	24.35	ADC
miR21	23	18.55	ADC
miR21	23	18.41	ADC
miR21	23	18.8	ADC
miR205	23	26.48	ADC
miR205	23	26.07	ADC
miR205	23	26.22	ADC
U6	25	24.63	ADC
U6	25	24.75	ADC
U6	25	25.28	ADC
miR21	25	19.05	ADC
miR21	25	19.1	ADC
miR21	25	19.2	ADC
miR205	25	28.33	ADC
miR205	25	27.67	ADC
miR205	25	28.11	ADC
U6	26	24.43	ADC
U6	26	24.07	ADC
U6	26	24.08	ADC
miR21	26	17.54	ADC
miR21	26	17.75	ADC
miR21	26	17.67	ADC
miR205	26	28.16	ADC
miR205	26	28.09	ADC
miR205	26	27.76	ADC
U6	27	28.11	SQC
U6	27	28.19	SQC
U6	27	28.59	SQC
miR21	27	17.97	SQC
miR21	27	18.51	SQC
miR21	27	18.83	SQC
miR205	27	19.15	SQC
miR205	27	19.2	SQC
miR205	27	19.25	SQC
U6	29	25.75	SQC
U6	29	25.69	SQC
U6	29	25.78	SQC
miR21	29	18.56	SQC
miR21	29	18.88	SQC
miR21	29	19.02	SQC
miR205	29	20.14	SQC
miR205	29	19.47	SQC
U6	30	25.72	SQC
U6	30	25.53	SQC
miR21	30	17.83	SQC
miR21	30	17.79	SQC
miR205	30	17.75	SQC
miR205	30	17.97	SQC
U6	31	26.66	SQC
U6	31	26.36	SQC
U6	31	26.41	SQC
miR21	31	15.89	SQC
miR21	31	15.46	SQC
miR21	31	15.41	SQC
miR205	31	17.88	SQC
miR205	31	17.73	SQC
miR205	31	17.25	SQC
U6	32	26.46	SQC
U6	32	26.81	SQC
U6	32	26.44	SQC
miR21	32	19.03	SQC
miR21	32	19.01	SQC
miR21	32	19.2	SQC
miR205	32	19.47	SQC
miR205	32	19.65	SQC
miR205	32	19.97	SQC
U6	33	25.28	SQC
U6	33	25.06	SQC
miR21	33	18.23	SQC
miR21	33	18.12	SQC
miR205	33	19.04	SQC
miR205	33	19.11	SQC
U6	34	25.56	SQC
U6	34	25.65	SQC
U6	34	25.54	SQC
miR21	34	19.21	SQC
miR21	34	19.56	SQC
miR21	34	18.7	SQC
miR205	34	20.26	SQC
miR205	34	20.06	SQC
miR205	34	19.78	SQC
U6	35	25.58	SQC
U6	35	25.46	SQC
U6	35	25.97	SQC
miR21	35	17.85	SQC
miR21	35	18.09	SQC
miR21	35	17.71	SQC
miR205	35	19.54	SQC
miR205	35	19.61	SQC
miR205	35	19.48	SQC
U6	36	25.22	SQC
U6	36	25.2	SQC
U6	36	24.75	SQC
miR21	36	24.22	SQC
miR21	36	23.8	SQC
miR21	36	24.07	SQC
miR205	36	22.93	SQC
miR205	36	22.59	SQC
miR205	36	22.36	SQC
U6	37	29.37	SQC
U6	37	29.11	SQC
U6	37	29.23	SQC
miR21	37	24.96	SQC
miR21	37	24.83	SQC
miR21	37	25.31	SQC
miR205	37	25.61	SQC
miR205	37	25.1	SQC
miR205	37	25.75	SQC
U6	39	25.34	SQC
U6	39	25.46	SQC
U6	39	26.36	SQC
miR21	39	19.57	SQC
miR21	39	19.47	SQC
miR21	39	20.07	SQC
miR205	39	21.06	SQC
miR205	39	21.27	SQC
miR205	39	21.85	SQC
U6	40	26.13	SQC
U6	40	26.11	SQC
U6	40	26.13	SQC
miR21	40	17.48	SQC
miR21	40	17.3	SQC
miR21	40	17.62	SQC
miR205	40	21.06	SQC
miR205	40	20.3	SQC
miR205	40	20.88	SQC
U6	41	25.91	SQC
U6	41	26.21	SQC
U6	41	26.33	SQC
miR21	41	20.16	SQC
miR21	41	19.95	SQC
miR21	41	19.86	SQC
miR205	41	21.54	SQC
miR205	41	21.46	SQC
miR205	41	21.59	SQC
U6	42	23.82	SQC
U6	42	22.75	SQC
U6	42	23.08	SQC
miR21	42	17.41	SQC
miR21	42	17.31	SQC
miR21	42	17.41	SQC
miR205	42	18.93	SQC
miR205	42	19.04	SQC
miR205	42	18.65	SQC
U6	43	23.24	SQC
U6	43	23.02	SQC
U6	43	23.06	SQC
miR21	43	15.39	SQC
miR21	43	14.97	SQC
miR21	43	15.05	SQC
miR205	43	18.02	SQC
miR205	43	18.09	SQC
miR205	43	18.01	SQC
U6	44	24.6	SQC
U6	44	24.52	SQC
miR21	44	17.16	SQC
miR21	44	17.4	SQC
miR205	44	19.99	SQC
miR205	44	19.95	SQC
U6	45	26.78	SQC
U6	45	26.82	SQC
U6	45	26.9	SQC
miR21	45	21.57	SQC
miR21	45	21.83	SQC
miR21	45	21.88	SQC
miR205	45	23.83	SQC
miR205	45	24.01	SQC
miR205	45	24.14	SQC
U6	46	26.86	SQC
U6	46	26	SQC
U6	46	26.34	SQC
miR21	46	21.79	SQC
miR21	46	22.02	SQC
miR21	46	21.89	SQC
miR205	46	24.34	SQC
miR205	46	23.88	SQC
miR205	46	24.25	SQC
U6	47	24.29	SQC
U6	47	23.92	SQC
U6	47	23.81	SQC
miR21	47	18.44	SQC
miR21	47	18.58	SQC
miR21	47	18.48	SQC
miR205	47	21.35	SQC
miR205	47	21.57	SQC
miR205	47	21.52	SQC
U6	48	21.24	SQC
U6	48	21.12	SQC
U6	48	21.57	SQC
miR21	48	16.42	SQC
miR21	48	16.06	SQC
miR21	48	16.68	SQC
miR205	48	19.28	SQC
miR205	48	19.17	SQC
miR205	48	19.63	SQC
U6	50	26.61	SQC
U6	50	26.76	SQC
U6	50	26.68	SQC
miR21	50	19.05	SQC
miR21	50	18.96	SQC
miR21	50	19.01	SQC
miR205	50	25.08	SQC
miR205	50	25.3	SQC
miR205	50	25.49	SQC

#################################
# Additional Data Set		#
# (used to study accuracy)	#
#################################

#MiRNA	Patient	Cycle	Diagnosis
miR21	149	21.43	SQC
miR21	149	21.24	SQC
miR21	149	21.19	SQC
U6	149	26.78	SQC
U6	149	26.92	SQC
U6	149	26.82	SQC
miR21	150	20.72	ADC
miR21	150	20.53	ADC
miR21	150	20.69	ADC
U6	150	28.2	ADC
U6	150	28.42	ADC
U6	150	28.01	ADC
miR21	151	21.89	ADC
miR21	151	21.92	ADC
miR21	151	22.05	ADC
U6	151	27.2	ADC
U6	151	27.04	ADC
U6	151	27.15	ADC
miR21	152	20.56	ADC
miR21	152	20.4	ADC
miR21	152	20.59	ADC
U6	152	27.35	ADC
U6	152	27.34	ADC
U6	152	26.86	ADC
miR21	153	21.57	ADC
miR21	153	21.33	ADC
miR21	153	21.11	ADC
U6	153	26.18	ADC
U6	153	25.99	ADC
U6	153	26.14	ADC
miR21	154	20.12	ADC
miR21	154	20.05	ADC
miR21	154	19.01	ADC
U6	154	25.73	ADC
U6	154	25.29	ADC
U6	154	18.21	ADC
miR21	155	22.04	ADC
miR21	155	21.89	ADC
miR21	155	21.74	ADC
U6	155	25.91	ADC
U6	155	24.75	ADC
U6	155	25.68	ADC
miR21	156	22.11	ADC
miR21	156	21.98	ADC
miR21	156	21.95	ADC
U6	156	26.82	ADC
U6	156	26.27	ADC
U6	156	26.34	ADC
miR21	157	21.86	SQC
miR21	157	21.99	SQC
miR21	157	21.53	SQC
U6	157	27.67	SQC
U6	157	27.14	SQC
U6	157	27.04	SQC
miR21	158	20.34	ADC
miR21	158	20.27	ADC
miR21	158	20.11	ADC
U6	158	28.75	ADC
U6	158	28.87	ADC
U6	158	27.81	ADC
miR21	159	27.26	SQC
miR21	159	27.08	SQC
miR21	159	26.82	SQC
U6	159	29.18	SQC
U6	159	28.13	SQC
U6	159	28.51	SQC
miR21	160	21.71	ADC
miR21	160	21.59	ADC
miR21	160	21.55	ADC
U6	160	26.98	ADC
U6	160	26.92	ADC
U6	160	26.44	ADC
miR21	161	20.12	SQC
miR21	161	20.03	SQC
miR21	161	19.91	SQC
U6	161	34.7	SQC
U6	161	35.04	SQC
U6	161	35.52	SQC
miR21	162	21.7	SQC
miR21	162	22.31	SQC
miR21	162	21.98	SQC
U6	162	30.82	SQC
U6	162	30.55	SQC
U6	162	30.58	SQC
miR21	163	19.52	ADC
miR21	163	21.08	ADC
miR21	163	20.91	ADC
U6	163	27.71	ADC
U6	163	27.6	ADC
U6	163	27.41	ADC
miR21	164	22.93	ADC
miR21	164	23.52	ADC
miR21	164	23.14	ADC
U6	164	27.83	ADC
U6	164	27.81	ADC
U6	164	27.88	ADC
miR21	165	22.65	ADC
miR21	165	22.9	ADC
miR21	165	22.73	ADC
U6	165	28.96	ADC
U6	165	28.86	ADC
U6	165	28.79	ADC
miR21	166	21.31	ADC
miR21	166	21.76	ADC
miR21	166	21.3	ADC
U6	166	27.17	ADC
U6	166	27.32	ADC
U6	166	27.18	ADC
miR21	167	21.42	ADC
miR21	167	21.3	ADC
miR21	167	21.04	ADC
U6	167	27.45	ADC
U6	167	27.26	ADC
U6	167	27.2	ADC
miR21	168	20.05	ADC
miR21	168	20.96	ADC
miR21	168	20.12	ADC
U6	168	26.34	ADC
U6	168	26.35	ADC
U6	168	26.3	ADC
miR21	169	21.68	ADC
miR21	169	22	ADC
miR21	169	21.99	ADC
U6	169	27.79	ADC
U6	169	27.72	ADC
U6	169	27.56	ADC
miR21	170	23.21	ADC
miR21	170	23.22	ADC
miR21	170	23.43	ADC
U6	170	31.09	ADC
U6	170	30.89	ADC
U6	170	30.98	ADC
miR21	171	21.66	SQC
miR21	171	21.9	SQC
miR21	171	22.01	SQC
U6	171	25.2	SQC
U6	171	25.1	SQC
U6	171	25.68	SQC
miR21	172	28.49	SQC
miR21	172	28.8	SQC
miR21	172	27.91	SQC
U6	172	33.02	SQC
U6	172	33.34	SQC
U6	172	33.71	SQC
miR21	173	21.44	SQC
miR21	173	21.26	SQC
miR21	173	21.1	SQC
U6	173	26.75	SQC
U6	173	26.79	SQC
U6	173	26.8	SQC
miR21	174	19.95	SQC
miR21	174	20.11	SQC
miR21	174	19.65	SQC
U6	174	27.2	SQC
U6	174	27.22	SQC
U6	174	27.13	SQC
miR21	175	20.39	SQC
miR21	175	20.24	SQC
miR21	175	19.97	SQC
U6	175	26.47	SQC
U6	175	26.42	SQC
U6	175	26.28	SQC
miR21	176	20	SQC
miR21	176	20.24	SQC
miR21	176	20.06	SQC
U6	176	26.87	SQC
U6	176	26.73	SQC
U6	176	26.71	SQC
miR21	177	23.01	SQC
miR21	177	22.89	SQC
miR21	177	22.78	SQC
U6	177	28.51	SQC
U6	177	28.49	SQC
U6	177	28.23	SQC
miR21	178	21.06	SQC
miR21	178	21	SQC
miR21	178	20.98	SQC
U6	178	27.82	SQC
U6	178	27.71	SQC
U6	178	27.52	SQC
miR21	179	21.19	ADC
miR21	179	21.11	ADC
miR21	179	20.99	ADC
U6	179	26.47	ADC
U6	179	26.31	ADC
U6	179	26.28	ADC
miR21	180	19.67	ADC
miR21	180	19.57	ADC
miR21	180	19.42	ADC
U6	180	26.74	ADC
U6	180	26.8	ADC
U6	180	26.72	ADC
miR21	181	21.04	SQC
miR21	181	20.97	SQC
miR21	181	21.06	SQC
U6	181	28.2	SQC
U6	181	28.08	SQC
U6	181	27.88	SQC
miR21	182	21.1	SQC
miR21	182	21.06	SQC
miR21	182	20.91	SQC
U6	182	28.12	SQC
U6	182	28.01	SQC
U6	182	28.04	SQC
miR21	183	21.56	ADC
miR21	183	21.93	ADC
miR21	183	20.93	ADC
U6	183	26.91	ADC
U6	183	26.83	ADC
U6	183	26.76	ADC
miR21	184	20.91	SQC
miR21	184	20.78	SQC
miR21	184	20.86	SQC
U6	184	27.47	SQC
U6	184	27.4	SQC
U6	184	27.43	SQC
miR21	185	19.54	ADC
miR21	185	19.08	ADC
miR21	185	18.95	ADC
U6	185	25.15	ADC
U6	185	25.91	ADC
U6	185	25.69	ADC
miR21	186	20.09	ADC
miR21	186	20.14	ADC
miR21	186	19.97	ADC
U6	186	28.3	ADC
U6	186	28.44	ADC
U6	186	28.8	ADC
miR21	187	22.29	ADC
miR21	187	22.28	ADC
miR21	187	22.07	ADC
U6	187	28.22	ADC
U6	187	28.12	ADC
U6	187	27.99	ADC
miR21	188	21.98	SQC
miR21	188	21.67	SQC
miR21	188	21.46	SQC
U6	188	28.91	SQC
U6	188	28.79	SQC
U6	188	28.78	SQC

#################################
# Test Data Set			#
# (used to test the classifier)	#
#################################

#MiRNA	Patient	Cycle	Diagnosis
U6	202	24.02	ADC
U6	202	23.57	ADC
U6	202	23.91	ADC
miR21	202	23.26	ADC
miR21	202	23.39	ADC
miR21	202	23.06	ADC
miR205	202	17.58	ADC
miR205	202	17.17	ADC
miR205	202	17.33	ADC
U6	203	24.24	ADC
U6	203	24.07	ADC
U6	203	24.52	ADC
miR21	203	17.56	ADC
miR21	203	17.76	ADC
miR21	203	17.03	ADC
miR205	203	26.98	ADC
miR205	203	26.45	ADC
miR205	203	26.64	ADC
U6	207	22.83	ADC
U6	207	23.07	ADC
U6	207	22.55	ADC
miR21	207	18.64	ADC
miR21	207	18.78	ADC
miR21	207	18.38	ADC
miR205	207	27.14	ADC
miR205	207	26.92	ADC
miR205	207	26.72	ADC
U6	220	22.94	SQC
U6	220	22.93	SQC
U6	220	23.01	SQC
miR21	220	17.06	SQC
miR21	220	16.56	SQC
miR21	220	16.43	SQC
miR205	220	18.73	SQC
miR205	220	18.82	SQC
miR205	220	17.98	SQC
U6	221	23.09	SQC
U6	221	22.68	SQC
U6	221	22.93	SQC
miR21	221	20	SQC
miR21	221	20.34	SQC
miR21	221	19.8	SQC
miR205	221	17.81	SQC
miR205	221	17.74	SQC
miR205	221	17.92	SQC
U6	222	32.51	SQC
U6	222	32.39	SQC
U6	222	32.24	SQC
miR21	222	30.53	SQC
miR21	222	29.64	SQC
miR21	222	30.11	SQC
miR205	222	30.64	SQC
miR205	222	29.92	SQC
miR205	222	30.06	SQC
U6	223	22.54	SQC
U6	223	22.61	SQC
U6	223	22.62	SQC
miR21	223	16.66	SQC
miR21	223	16.97	SQC
miR21	223	16.72	SQC
miR205	223	18.84	SQC
miR205	223	18.45	SQC
miR205	223	18.32	SQC
U6	234	20.91	SQC
U6	234	20.58	SQC
U6	234	20.5	SQC
miR21	234	18.36	SQC
miR21	234	17.58	SQC
miR21	234	17.37	SQC
miR205	234	18.18	SQC
miR205	234	18.08	SQC
miR205	234	18.2	SQC
U6	236	21.74	ADC
U6	236	21.94	ADC
U6	236	21.78	ADC
miR21	236	16.11	ADC
miR21	236	16.71	ADC
miR21	236	16.54	ADC
miR205	236	26.12	ADC
miR205	236	26.46	ADC
miR205	236	26.64	ADC
